# Supplementary material for: Distinct Metabolomic Signatures in Preclinical and Obstructive Hypertrophic Cardiomyopathy
Source: Cells. 2021 Oct 29;10(11):2950. doi: 10.3390/cells10112950 (PMC8616419; doi:10.3390/cells10112950)
Supplement: Supplementary file 1 [file cells-10-02950-s001.zip]

Archive with 1 entries (1 files):
- cells-1315660-supplementary.pdf
